# Supplementary material for: An Innovative Aggregation-Induced Emission-Based NIR Fluorescent Probe for Visualizing Carboxylesterases in Living Cells, Zebrafish, and Tumor-Bearing Mice
Source: Molecules. 2024 Aug 2;29(15):3660. doi: 10.3390/molecules29153660 (PMC11314084; doi:10.3390/molecules29153660)
Supplement: Supplementary file 1 [file molecules-29-03660-s001.zip]

Archive with 1 entries (1 files):
- molecules-3087224-supplementary.pdf
